# Supplementary material for: SMC5/6 complex-mediated SUMOylation stimulates DNA–protein cross-link repair in Arabidopsis
Source: Plant Cell. 2023 Jan 27;35(5):1532–47. doi: 10.1093/plcell/koad020 (PMC10118267; doi:10.1093/plcell/koad020)
Supplement: koad020_Supplementary_Data [file koad020_supplementary_data.zip]

Archive with 4 entries (4 files):
- Supplemental File S1.fa
- TPC2022RA01135D_PeerReviewReport.pdf
- TPC2022RA01135D_Supplemental Figures and Tables.pdf
- TPC2022_RA_01135D_Author_Revisions_Checklist.pdf
