# Supplementary material for: SMC5/6 complex-mediated SUMOylation stimulates DNA–protein cross-link repair in Arabidopsis
Source: Plant Cell. 2023 Jan 27;35(5):1532–47. doi: 10.1093/plcell/koad020 (PMC10118267; doi:10.1093/plcell/koad020)
Supplement: koad020_Supplementary_Data [file koad020_supplementary_data.zip › Supplemental File S1.fa]

>hze1-1  (0 aa)
-----------------------------------------------------MVKSGARAS--------DSFIKQRSGS
------------------------------GSILRIKVENFMCHSNL-QIEFGEWVNFITGQNGSGKSAILTALCVAFGC
RARGTQRAATLKDFIKTGCSYAVVQVEMKNSGEDAFKPEIYGGVIIIERRIT-ESATATVLKDYLGKKVSNKRDELRELV
EHFNIDVENPCVVMSQDKSREFLHSGNDKDKFKFFFKATLLQQVNDLLQSIYEHLTKATAIVDELENTIKPIEKEISELR
GKIKNMEQVEEIAQRLQQLKKKLAWSWV-------YDVDRQLQEQTEKIVKLKERIPTCQAKIDWELGKVESLRDTLTKK
KAQVACLMDESTAMKREIESFHQSAKTAVREKIALQEEFNHKCNYVQKIKDRVRRLERQVGDINEQTMKNTQAEQSEIEE
KLKY---LEQEVEKVETLRSRLKEEENCFLEKAFEGRKKMEHI----EDMIKNHQKRQRFITSNINDLKKHQTNKVTAFG
GDRVINLLQAIERNHRR--FRKPPIGPIGSHVTLVNG-NKWASSVEQALGTLLNAFIVTDHKNSLTLRGCANE---ANYR
-NLKIIIYDFSRPRLNIPRHMVPQTEHPTIFSVIDSDNPTVLNVLVDQSGVERQVLAENYEEGKAVAFGKR-LSNLKEVY
TLD------GYKMFFRGPVQTTLPPLSR-RPSRLCASFDDQIKDLEIEASKEQNEINQCMRRKREAEENLEELELKVRQL
KKHRSQAEKVLTTKELEMHDLKNTVA-AEIEALPSSSVNELQREIM---------KDLEEIDEKEAFLEKLQNCLKEAEL
KANKLTALFENMRESAKGEIDAFEEAENELKKIEKDLQSAEAEKIHYENIMK--NKVLPDIKNAEANYEELKNKRKESDQ
KASEICPES-EIESLGPWDGSTPEQLSAQITRMNQRLHRENQQFSESIDDLRMMYESLERKIAKKRKSYQDHREKLMACK
NALDSR---WAKFQRNASLLRRQLTWQ-----------FNAHLGKKGISGHIKVSYENKTLSIEV-------KMPQDATS
NVVRDTKGLSGGERSFSTLCFALALHEMTEAPFRAMDEFDVFMDAVSRKISLDALVDFAIGEG-SQWMFITPHDI-----
----------------------SMVKSHER--IKKQQMAAPRS-------------------

>AtSMC6B  (0 aa)
-----------------------------------------------------MVKSGARAS--------DSFIKQRSGS
------------------------------GSILRIKVENFMCHSNL-QIEFGEWVNFITGQNGSGKSAILTALCVAFGC
RARGTQRAATLKDFIKTGCSYAVVQVEMKNSGEDAFKPEIYGGVIIIERRIT-ESATATVLKDYLGKKVSNKRDELRELV
EHFNIDVENPCVVMSQDKSREFLHSGNDKDKFKFFFKATLLQQVNDLLQSIYEHLTKATAIVDELENTIKPIEKEISELR
GKIKNMEQVEEIAQRLQQLKKKLAWSWV-------YDVDRQLQEQTEKIVKLKERIPTCQAKIDWELGKVESLRDTLTKK
KAQVACLMDESTAMKREIESFHQSAKTAVREKIALQEEFNHKCNYVQKIKDRVRRLERQVGDINEQTMKNTQAEQSEIEE
KLKY---LEQEVEKVETLRSRLKEEENCFLEKAFEGRKKMEHI----EDMIKNHQKRQRFITSNINDLKKHQTNKVTAFG
GDRVINLLQAIERNHRR--FRKPPIGPIGSHVTLVNG-NKWASSVEQALGTLLNAFIVTDHKDSLTLRGCANE---ANYR
-NLKIIIYDFSRPRLNIPRHMVPQTEHPTIFSVIDSDNPTVLNVLVDQSGVERQVLAENYEEGKAVAFGKR-LSNLKEVY
TLD------GYKMFFRGPVQTTLPPLSR-RPSRLCASFDDQIKDLEIEASKEQNEINQCMRRKREAEENLEELELKVRQL
KKHRSQAEKVLTTKELEMHDLKNTVA-AEIEALPSSSVNELQREIM---------KDLEEIDEKEAFLEKLQNCLKEAEL
KANKLTALFENMRESAKGEIDAFEEAENELKKIEKDLQSAEAEKIHYENIMK--NKVLPDIKNAEANYEELKNKRKESDQ
KASEICPES-EIESLGPWDGSTPEQLSAQITRMNQRLHRENQQFSESIDDLRMMYESLERKIAKKRKSYQDHREKLMACK
NALDSR---WAKFQRNASLLRRQLTWQ-----------FNAHLGKKGISGHIKVSYENKTLSIEV-------KMPQDATS
NVVRDTKGLSGGERSFSTLCFALALHEMTEAPFRAMDEFDVFMDAVSRKISLDALVDFAIGEG-SQWMFITPHDI-----
----------------------SMVKSHER--IKKQQMAAPRS-------------------

>AtSMC6A  (0 aa)
----------------------------------------------------MDEHGDHRQS--------NPFNDQQTSS
------------------------------GKILRIRLENFMCHSNL-EIEFGDWVNFITGQNGSGKSAILTALCVAFGC
RARGTQRAATLKDFIKTGCSYALVYVELKNQGEDAFKPEIYGDTLIIERRIS-DSTSLTVLKDHQGRKISSRKEELRELV
EHYNIDVENPCVIMSQDKSREFLHSGNDKDKFKFFYKATLLQQVDDILQSIGTKLNSANALLDEMEKTIKPIEKEINELL
EKIKNMEHVEEITQQVLHLKKKLAWSWV-------YDVDRQLKEQNEKIVKFKERVPTCQNKIDRKLGEVESLRVSLTEK
KAQVACLIDESTAMKRELECLRQSMKKAAREKIALEEEYHHKCSNIQKIKDRVRRLERQIEDINEMTIRSTQVEQSEIEG
KLNQ---LTVEVEKAESLVSSLKEEENMVMEKASAGGKEKEHI----EEMIRDHEKKQRNMNAHINDLKKHQTNKVTAFG
GDKVINLLRAIERHHRR--FKMPPIGPIGAHVTLING-NRWASAVEQALGNLLNAFIVTDHKDLVALRDCGKE---AKYN
-NLKIIIYDFSRPRLDIPRHMIPQTEHPTILSVLHSENTTVLNVLVDVSCVERHVLAENYEVGKIIAFERR-LSHLKDVF
TID------GYRMFSRGPVQTTLPPRPR-RPTRLCASFDDQIKDLEIEASREQSEIQECRGQKREAEMNLEGLESTMRRL
KKQRTQLEKDLTRKELEMQDLKNSVA-SETKASPTSSVNELHLEIM---------KFQKEIEEKESLLEKLQDSLKEAEL
KANELKASYENLYESAKGEIEALEKAEDELKEKEDELHSAETEKNHYEDIMK--DKVLPEIKQAETIYKELEMKRQESNK
KASIICPES-EIKALGPWDGPTPLQLSAQINKINHRLKRENENYSESIDDLRIMHGEKEQKIGKKRKTYKSCREKLKVCK
DAVDSR---WNKLQRNKDLLKRELTWQ-----------FNHHLGKKGISGNIRVSYEDKTLSIEV-------KMPQDATN
SAVRDTRGLSGGERSFSTLCFTLALQNMTEAPIRAMDEFDVFMDAVSRKISLDTLIDFALKQG-SQWMFITPHDI-----
----------------------SMVKSHEK--IKKQQMAAPRS-------------------

>tr|D7MV22|D7MV22_ARALL AAA_23 domain-containing protein OS=Arabidopsis lyrata subsp. lyrata OX=81972 GN=ARALYDRAFT_496305 PE=3 SV=1  (0 aa)
-----------------------------------------------------MTKSGARAS--------DSFIKQRSGS
------------------------------GTILRIKVENFMCHSNL-QIEFGEWVNFITGQNGSGKSAILTALCVAFGC
RARGTQRAATLKDFIKTGCSYAVVHVEMKNNGEDAFKPEIYGEVIIIERRIT-DSTTSTVLKDYLGKKVSNKREELRELV
EHFNIDVENPCVVMSQDKSREFLHSGNDKDKFKFFFKATLLQQVNDLLQSIYEHLKNATAIVDELENTIKPIEKEISELR
GKIKNMEQVEEIAQKLQQLKKKLAWSWV-------YDVDRQLQEQTEKIVKLKERIPTCQAKIDWELGKVESLRDTLTKK
KDHVACLMDESTAMKREIESFHQSAKTAVREKIALQEEFNHKCNYVQKIKDRVRRLERQVGDINEQTMKNTQAEQSEIEE
KLKY---LEQEVEKVETLLFRLKEEENCLLEKAFDGRKEIEHI----EDMIKNHQKRQRFVTSNINDLKKHQTNKVTAFG
GDRVINLLQAIERNHRR--FRKPPIGPIGSHVTLVNG-NKWASTVEQALGNLLNAFIVTDHKDSLTLRGCANE---ANYR
-NLKIIIYDFSRPRLNIPRHMIPQTEHPTIFSVIHSDNPTVLNVLVDVSGVERQVLAENYEVGKAVAFGKR-LSNLKDVY
TLD------GYRMFFRGPVQTTLPPLPR-RSSRLCASFDDQIKDLEIEASKEQNEINQCMRRKREAEENLEELESKVRTL
KKHRSQAEKVLTTKELEMQDLKNTVA-AETEASPSSSVNELQLEIM---------KDREEIDEKEALLEKLQNCLKEAEL
KANKLTASFENLRESAKGEIDAFEEAENELKKIEKDLQSAEAEKIHYENIMK--NKVLPDIKNAKANYEELKNKRKESDQ
KASEICPES-EIESLGPWDGSTPEQLSAQITRMNQRLHRENQQFSESIDDLRMMYESLERKIAKKRKSYQDHREKLMACK
NALDSR---WGKFQRNASLLRRQLTWQ-----------FNSHLGKKGISGHIKVSYENKTLSIEV-------KMPQDATS
NAVRDTKGLSGGERSFSTLCFALALHEMTEAPFRAMDEFDVFMDAVSRKISLDALVDFAIGQG-SQWMFITPHDI-----
----------------------SMVKSHER--IKKQQMAAPRS-------------------

>SpSMC6  (0 aa)
--------MTTELTNVSLEEAITEKTSENRRKRDSDVLQTEEVDLSNVKRIRASRNQDNRPE--------RQSRLQRSSS
LIEQVRGNEDGENDVLNQTRETNSNFDNRVGVIECIHLVNFMCHDSL-KINFGPRINFVIGHNGSGKSAILTGLTICLGA
KASNTNRAPNMKSLVKQGKNYARISVTISNRGFEAYQPEIYGKSITIERTIRREGSSEYRLRSFNGTVISTKRDELDNIC
DHMGLQIDNPMNILTQDTARQFLGNSSPKEKYQLFMKGIQLKQLEENYSLIEQSLINTKNVLGNKKTGVSYLAKKEEEYK
LLWEQSRETENLHNLLEQKKGEMVWAQV-------VEVEKELLLAEKEFQHAEVKLSEAKENLESIVTNQSDIDGKISSK
EEVIGRAKGETDTTKSKFEDIVKTFDGYRSEMNDVDIQKRDIQNSINAAKSCLDVYREQ---LNTERARENNLGGSQIEK
RANESNNLQREIADLSEQIVELESKRNDLHSALLEMGGNLTSL----LTKKDSIANKISDQSEHLKVLEDVQRDKVSAFG
KN-MPQLLKLITRETR---FQHPPKGPMGKYMTVKE--QKWHLIIERILGNVINGFIVRSHHDQLILKELMRQ---SNC-
-HATVVVGKYDPFDYSSGE---PDSQYPTVLKIIKFDDDEVLHTLINHLGIEKMLLIEDRREAEA--YMKRGIANVTQCY
ALDPRNRGYGFRIVSTQRSSGISKVTPWNRPPRIGFSSSTSIEAEKKILDDLKKQYNFASNQLNEAKIEQAKFKRDEQLL
VEKIEGIKKRILLKRREVNSLES----QELSVLDTEKIQTLERRIS---------ETEKELESYAGQLQDAKNEEHRIRD
NQRPVIEEIRIYREKIQTETQRLSSLQTELSRLRDEKRNSEVDIERHRQTVESCTNILREKEAKKVQCAQVVADYTAKAN
TRCERVPVQ-----------LSPAELDNEIERLQMQIAEWRNRTGVSVEQAAEDYLNAKEKHDQAKVLVARLTQLLQALE
ETLRRRNEMWTKFRKLITLRTKEL--------------FELYLSQRNFTGKLVIKHQEEFLEPRVYPANRNLATAHNRHE
KSKVSVQGLSGGEKSFATICMLLSIWEAMSCPLRCLDEFDVFMDAVNRLVSIKMMVDSAKDSSDKQFIFITPQDM-----
----------------------GQIGLDKD--VVVFRLSDPVVSSSALPPSTAP--------

>ScSMC6  (0 aa)
MISTTISGKRPIEQVDDELLSLTAQQENEEQQQQRKRRRHQFAPMTQFNSNTLDEDSGFRSSSDVATADQDNFLEESPS-
------------------------------GYIKKVILRNFMCHEHF-ELELGSRLNFIVGNNGSGKSAILTAITIGLGA
KASETNRGSSLKDLIREGCYSAKIILHLDNSKYGAYQQGIFGNEIIVERIIKRDGPASFSLRSENGKEISNKKKDIQTVV
DYFSVPVSNPMCFLSQDAARSFLTASTSQDKYSHFMKGTLLQEITENLLYASAIHDSAQENMALHLENLKSLKAEYEDAK
KLLRELNQTSDLNERKMLLQAKSLWIDVAHNTDACKNLENEISGIQQKVDEVTEKIRNRQEKIERYTSDGTTIEAQI---
DAKVIYVNEKDSEHQNARELLRDVKSRFEKEKSNQAEA----QSNIDQGRKKVDALNKTIAHLEEELTK-------EMGG
DKDQ---MRQELEQLEKANEKLREVNNSLVVSLQDVKNEERDIQHERESELRTISRSIQNKKVELQNIAKGNDTFLMNFD
RN-MDRLLRTIEQRKNE--FETPAIGPLGSLVTIRKGFEKWTRSIQRAISSSLNAFVVSNPKDNRLFRDIMRS---CGIR
SNIPIVTYCLSQFDYSKGR---AHGNYPTIVDALEFSKPEIECLFVDLSRIERIVLIEDKNEARN--FLQRNPVNVNMAL
SLR--DRRSGFQL-SGGYRLDTVTYQDKIRL-KVNSSSDNGTQYLKDLIEQETKELQNIRDR---YEEKLSEVRSRLKEI
DGRLKSTKNEMRKTNFRMTELKMNVGKVVDTGILNSKINERK-------------NQEQAIASYEAAKEELGLKIEQIAQ
EAQPIKEQYDSTKLALVEAQDELQQLKEDINSRQSKIQKYKDDTIYYEDKKK--VY-LENIKKIEVNVAALKEGIQRQIQ
NACAFCSKE-RIENVDLPD--TQEEIKRELDKVSRMIQKAEKSLGLSQEEVIALFEKCRNKYKEGQKKYMEIDEALNRLH
NSLKAR---DQNYKNAEKGTCFDADMD-----------FRASLKVRKFSGNLSFIKDTKSLEIYI-------LTTNDEKA
---RNVDTLSGGEKSFSQMALLLATWKPMRSRIIALDEFDVFMDQVNRKIGTTLIVKKLKDIARTQTIIITPQDI-----
----------------------GKIADIDSSGVSIHRMRDPERQNNSNFYN-----------

>HsSMC6  (0 aa)
---------------------------MAKRKEENFSSPKNAKRPRQEELEDFDKDGDEDEC--------KGTTLTAAEV
------------------------------GIIESIHLKNFMCHSMLGPFKFGSNVNFVVGNNGSGKSAVLTALIVGLGG
RAVATNRGSSLKGFVKDGQNSADISITLRNRGDDAFKASVYGNSILIQQHISIDGSRSYKLKSATGSVVSTRKEELIAIL
DHFNIQVDNPVSVLTQEMSKQFLQSKNEGDKYKFFMKATQLEQMKEDYSYIMETKERTKEQIHQGEERLTELKRQCVEKE
ERFQSIAGLSTMKTNLESLKHEMAWAVV-------NEIEKQLNAIRDNIKIGEDRAARLDRKMEEQQVRLNEAEQKYKDI
QDKLEKISEETNARAPECMALKADVVAKKRAYNEAEVLYNRSLNEYKALKKDDEQLCKRIEELKKSTDQSLEPERLERQK
KISW---LKERVKAFQNQENSVNQEIEQFQQAIEKDKEEHGKI----KREELDVKHALSYNQRQLKELKDSKTDRLKRFG
PN-VPALLEAIDDAYRQGHFTYKPVGPLGACIHLRD--PELALAIESCLKGLLQAYCCHNHADERVLQALMKRFYLPGTS
-RPPIIVSEFRNEIYDVRHRAAYHPDFPTVLTALEIDNAVVANSLIDMRGIETVLLIKNNSVARAVMQSQKPPKNCREAF
TAD------GDQVFAGRYYSSENT-----RPKFLSRDVDSEISDLENEVENKTAQILNLQQHLSALEKDIKHNEELLKRC
QLHYKELKMKIRKNISEIRELENI---EEHQSVDIATLEDEAQENK-----SKMKMVEEHMEQQKENMEHLKSLKIEAEN
KYDAIKFKINQLSELA-------DPLKDELNLADSEVDNQKRGKRHYEEKQK--EH-LDTLNKKKRELDMKEKELEEKMS
QARQICPERIEVE-------KSASILDKEINRLRQKIQAEHASHGDR-EEIMRQYQEARETYLDLDSKVRTLKKFIKLLG
EIMEHR---FKTYQQ----FRRCLTLRCKLY-------FDNLLSQRAYCGKMNFDHKNETLSISV-------Q-PGEGNK
AAFNDMRALSGGERSFSTVCFILSLWSIAESPFRCLDEFDVYMDMVNRRIAMDLILKMADSQRFRQFILLTPQSM-----
----------------------SSLPSSKL--IRILRMSDPERGQTTLPFRPVTQEEDDDQR

>OsSMC6  (0 aa)
------------------------------------------------------------------------------MA
------------------------------GTISRIRLENFMCHSSL-HIELGQHVNFITGQNGSGKSAVLTALCIAFGS
RAKSTQRAAALKDFIKTGCSYAAIIVDINNQGEDAFKPEVYGDLVRLERRIT-ESSSSMFLKDQHGNKVAHRKDDLIEII
EHFNIDVENPCVIMSQDKSREFLHSGNNKDKFKFFFKATLLQHVNDLLLAIRELLDNADSVVQELEKSIKPAMMELDELQ
QKIKNMEHIEEIAHEIDNLKKKLAWSWV-------YDVDRQIEEQTVKLLKLKERIPACQEKIDGHAAMIVKLKEELTDK
ERNARSLVEKSREVTMMKEKLEDDIAQAVALKIELEREHVRGTNVLKNMNNRVKQLQKQIHDFREQYIQYTQDESSKAEN
DKCE---IQKEINSLHSNVTRLKEEERGLHEKAKSGRVWVTHI----RDLQQRQSDKVLSDYNPVSQYATGAIPQVSTFG
GQRVRNLLKSIERQERR--FNIPPLGPIGVHVKFINY-NKWSFAVECALGRLLDAFIVSCHRDSVILRECAKE---VNYH
-NLQIIIYDFAKPRLNIPDHLLPSTTHPTVLSVIQSENPTVLNVLVDQGSAERTVLVRDYEVGRSVAFDNR-IQNLKDVY
TSD------GYKMFSRGPVQTILPPHRKGNAGRLCTSLGEKIAEMESEIADMERIISQRTRDMKKPNDKREDIELKIKNL
KRKRVEEERLLESKKVQLDDIRKTS--ADINRVTSSDTSELEAEMM---------QVEVDIEQKELLVQKTNLRLTKALQ
DENDRRACYKEFIDGVYREVGPSNVLEKEIERVKDKLQTAEQGKAYYEGIME--TKVLPDIKIAEAEFEDLQKLQQESFK
KASIICSES-DVETLGGVAGSSPEQLSATINKLELRFHKESSRYTESIDDLRALHIKKKEKIEDKQQLYAGFRDKLNSCQ
KALDMR---WKKFQRNAALLKRQLTWR-----------FNEHLGKKGISGFINVDYKERLLSVEV-------RFSQDSSR
DTITDTRGLSGGERSFSTLCFTLALHGMTEAPFRAMDEFDVFMDAVSRKISLDTLVDFAVTQG-SQWIFITPHDI-----
----------------------SMVQPGDR--IKKQQMAAPRG-------------------

>BdSMC6  (0 aa)
------------------------------------------------------------------------------MA
------------------------------GTISRIRLENFMCHSSL-HIELGDHVNFITGQNGSGKSAILTALCIAFGC
RAKSTQRAATLKDFIKTGCSYAAIVVDINNQGEDAFKPEVYGNLIILERRIT-DSSSSTILKDQHGRKVAHRKDDLTEII
EHFNIDVENPCVIMSQDKSREFLHSGNDKDKFKFFFKATLLQQVNELLETIKDQLNNADSIVEELEKSIKPVMRELDELR
QKIKNMEHIEEISHDIDNLKKKLAWSWV-------YDVDKQIGEQTVKLQKLKERIPACQERIDRNTVLLDELKKELIEK
EENVRSLAKKTREVHMMRKNMDDSITEVVKQKVELEAEHDRHTDMLGKMNKRLRQLQAQLRDFQLQHMQHTQVEASQIEE
DIQN---IQSEIDYAHSNITRLKEDEKEFSEELSGILKSISEI----TKEITENDKKIQDLKYETDDLLQRQSNKVTAFG
GQRVLNLLESIERNNRR--FKSPPIGPIGAHLQLAS--DFWSFAVDCAFGNLLDAFIVSCHKDLQTLRECAKQ---VNYN
-HLRIIVYDFTRPRLNIPDDSLPATKHPTVLSVIQSENHTVLNVLVDQGSAERQVLVQDYEVGKSVAFDHR-IRNIKDVY
TSD------GYRMFSRGSVQTILPPNKRPRAGRWCSSPGERIAELKNEVADFQRINSEKRGQKRKLDHDRCNLEQKITSL
KRKREPEERRLANKRLQLDDAKKAS--AENNSHTAVDTSELEEELK---------HVKNDIQQKELLLQKANVRL-----
------------------------------------------------------TAILREVDDRKAAYKT----------
--------------------------------------------------------------------------------
--------------------------------------FMEH--------------------------------------
--------------------------------------------------------------------------------
--------------------------------------------------------------

>BrSMC6  (0 aa)
-----------------------------------------------------MAKPGARPS--------ASFIKQRSGS
------------------------------GTILRIKLENFMCHSNL-QIEFGEWVNFITGQNGSGKSAILTALCVAFGC
RAKGTQRASTLKDFIKTGCSYAVVHVEMKNQGEDAFKPEVYGDVIIIERRIT-ESASSTILKDHEGKKVSSRKDELRELV
EHYNIDVENPCVVMSQDKSREFLHSGNDKDKF----KATLLQQVNDLLQSIYEHLNSATAIVDEMEETIKPIEKEINELR
GKIKNMEQVEEIAQKLQQLKKKLAWSWV-------YDVDRQLQEQTDKIVKLKERIPTCQAKIDWELGKVESLRDRLTKK
KAKVACLMDESTAMKREIETCHQSAKTAAREKIALEEEFNHKRNSVQKIKDRVRRLERQVGDINEQTMRNTQAEQSETEE
KLRY---LEQEIEKAETLLSRLKEEENSLLEKASAGRREMEHI----EDMIRDHQKRQNNINSNIYDLKKHQTNKVTAFG
GDRVIYLLQAIERHHRR--FKKPPIGPIGSHVTLING-NKWASAVEQALGNMLNAFIVTDHKDSLTLRSCANE---ANYK
-NLRIIIYDFSRPRLNIPRHMIPQTEHPTILSVLHSDNPTVLNVLVDVSNVERQVLAENYEVGKAVAFGQR-LSNLKDVY
TLD------GYRMFFRGPVQTTLPPIPR-KPTRLCASFDDQIKDLEIEASRGQNEINQCMRRKRGAEENLEELELKIRTL
KKHRSQAEKVLTTKEFEMRDLKSTVA-AENEASSSSSVNELQLEIM---------KEREEMEEKEAFLEKLQMCLKEAEL
KANKLNASFENLRESAKGEIDAFEEAENELKKIEKDLQSAEAEKIHYENIMK--NKVLPDINEAEANYEELKTKRKESDQ
KASEICPES-EILSLGPWDGSTPEQLSAQINRMNQRLHRENQQFSESIDDLRMMYEKLERKIAKKRKLYQGYREKLMACK
TALDSR---WGKFQRNASLLRRQLTWQ-----------FNSHLGKKGISGHIKVSYENKTLSIEV-------KMPQDATS
NAVRDTKGLSGGERSFSTLCFALALHDMTEAPFRAMDEFDVFMDAVSRKISLDALVDFAIAHG-AQWMFITPHDI-----
----------------------SMVKSHER--IKKQQMAAPRS-------------------

>CrSMC6  (0 aa)
-----------------------------------------------------MAKSGSRAS--------DSFIKQRSGS
------------------------------GTILRITVENFMCHSNL-QIEFGEWVNFITGQNGSGKSAILTALCVAFGC
RARGTQRAATLKDFIKTGCSYAVVHVEMKNQGEDAFKPEIYGEIIIIERRIT-ESTTSTVLKDYLGRKVSNRRDELRELV
EHFNIDVENPCVVMSQDKSREFLHSGNDKDKFKFFFKATLLQQVNDLLQSIYEHLNNATSIVDELENTIKPIEKEISELR
GKIKNMEQVEEIAQKLQQLKKKLAWSWV-------YDVDRQLQEQTEKIVKLKERIPTCQAKIDWELGKVESLRDRLTKK
KAQVACLMDESTAMKREIESFHQSAKTAVREKIARQEEFHHKCNNVQKIKDRVRRLERQVADINEQTMRSTQAEQSEIEE
KLIY---LEQEVEKVETLLCRLKEEENYLSEKTVDARKGMEVI----EDMINNHQKRQRTIISNINDLKKHQTNKVTAFG
GDRVIYLLQAIERHHHR--FRKPPIGPIGSHVTLIDG-NKWASTVEQALGSLLNAFIVTDHKDSLTLRGCANE---ANYR
-NLKIIIYDFSRPRLNIPRHMIPQTDHPTIFSVIHSDNPTVLNVLVDVSGVERQVLAENYEVGKAVAFGKR-LPNLKDVY
TLD------GYRMFLRGPVQTTLPSHSR-RPSRLCASFDDQIKDLEIEASREQNEIKQCLGRKREAEESLKELDLKMHTL
KKHRVQEEKVLTTKELEMQDLKNTVA-AEIEASTSSNVNELQLEIM---------KDREEIEEKEALLEKLQNCLEEAEL
KANKLTALFENLRESAKGEIDAFEEAENELKKIEKDLQSAEVEKIHYENIMK--NKVLPDIKEAEAYYEELKNKRKESDQ
KASEICPES-EIESLGHWDGSTPEQLSAQINRMNQRLHRENQQFSESIDDLRMMYESLERKIAKKRKSYQDHREKLMACK
KALDSR---WGKFQRNASLLRRQLTWQ-----------FNAHLGKKGISGQIKVSYEEKTLSIEV-------KMPQDATS
NAVRDTKGLSGGERSFSTLCFALALHEMTEAPFRAMDEFDVFMDAVSRKISLDALVDFAIGQG-SQWMFITPHDI-----
----------------------SMVKSHER--IKKQQMAAPRS-------------------

>NtSMC6B  (0 aa)
--------------------------------------------------------MEDRVP--------ATGRPKRLEA
------------------------------GIISKIRLENFMCHSNL-EIDFGDSVNFITGQNGSGKSAILTALCVAFGS
RARGTQRANTLKDFIKTGCSHALVHVEIKNRGEDAFKAETYGDLIIVERRIS-ESTGSIVLKNYQGKKVAAKREELQELI
VHFNIDVENPCVIMSQDKSREFLHSGNAKDKFKFFFKATLLQQVEDLLIGIEDQLKNANELVAELEKSISPIVKELDELQ
VKIRNMEHIEEISHQVDLLKKKLAWAWV-------YSVDKQLQDKSKRIEELKGRIPTCQSRIDQHLRKMEELNDQLTKK
KAQIAHLMEKTSEVRRMTEELKQSLSSATKEKLELEEEWHRRGNYIQKMAKRVKMLEQQIHDVDEQNIRNTQAEEHDMEV
KLEE---FQAEVDKANAVFQRLKNEEVTLIEKINQAKDQISSI----VHEIEENDKKDRDTRSRIREFQLHKSNKVTAFG
GGRVMGLLEVIERHHRK--FKRAPIGPIGAHMTLIDG-DKWGIAIESAIGSLLNGFIVTDHKDSLLLRACARE---ANYN
-NLQIIIYEFSRPRLNIPDHMLPRTHHPTAISVLRSDNPTVLNVLIDVGNAERQVLVKDYDAGKAVAFEQR-ISNLKEVY
TSD------GYKMFSRGSVQTILPPMKNVRSGRLSGSYDNLIKTLESEASEAQMKARQTRGMKRSIDEELQGLQDNLQSA
KKRRHDAERVLRSKEFCLQDFKKSYL-AESSSTAVSTVDELHVELS---------KIRDEIHERENSLEELQLRLSEADT
KANDVKISFENLCESAKVEIGALEEAERELMMIDKDLKDAELKKNHYEDVMS--KKVLSQLKGAEEEYQELEHNRRESYK
KASIICPES-EIETVGGCDGSTPEQLSAQLTRLSQRLQQESRRHPESIEDLRMLYNKKERKILKKQQMYKAFREKLGACH
KALELR---WSKFHRNATLLKRQLTWQ-----------FNGHLGKKGISGHIKVCYEEKTLSIEV-------KMPQDASS
SSVRDTRGLSGGERSFSTLCFALALHEMTEAPFRAMDEFDVFMDAVSRKISLDAIVDFALAQG-SQWIFITPHDI-----
----------------------SMVKQDER--VKKQQMAAPRA-------------------

>SlSMC  (0 aa)
--------------------------------------------------------MADRVP---------TGRPKRLQA
------------------------------GIISKIRLENFMCHSNL-EIDFGDWVNFITGQNGSGKSAILTALCVAFGS
RARGTQRANSLKDFIKTGCSHALVHVEMKNRGEDAFKGETYGDLIMIERRIS-ESSSSIVLKNYQGKKVASKREELQELI
VHFNIDVENPCVIMSQDKSREFLHSGNSKDKFKFFFKATLLQQVEDLLIGIQSQLKNANELVAELEKSINPIEKELDELQ
GKIRSMEHIEEISNQVDLLKKKLAWAWV-------YSVDKQLQDKIKRIEELKGRIPTCQSRIDQHLRKMEELNDQLTKK
KAQIAHMMEKTSEVRKMTDELKQSLSLATKEKLELEEERGRKSNYIQKMAKRVKMFEQQIRDMDEQNIRNTQAEELDMEV
KLKE---FQAEIDSANVVFQRLRNEEDNLIDKINQAKDQINKI----VHEIEENDKRDRDIRSRIRELQLHQSNKVTAFG
GGRVMGLLEVIERQHRK--FNRAPIGPIGAHVSLVDG-DKWGTAIECAVGKVLNAFIVNDHKDSLLLRACARE---ANYN
-HLQIIIYEFSRPRLHIPDHMLPQTHHPTAISVLRSDNPTVLNVLIDVGSAERQVLVKDYDAGKTVAFDQR-ISNLKEVY
TSD------GYKMFSRGSVQTTLPPMKNMRGGRLSGSYDDKIKTLESEAFEAQNKARQSKGMKRSINEELQGLHDNLQSA
KRRRHDAERVLRSKEFSLQDFKKSYV-AESSSTAVSTVDELHVELSFYFLENNVQKVRDEMHEGENLLEKLQLRLKEADN
KANEVKISFENLCESAKVEIGALEEAERELMMIDKDLKDAELKKNHYEGVMS--TKVLSQLTGAEAEYQELEHNRRESYK
KASIICPES-EIEALGGCDGSTPEQLSAHLARLSQRLQQESRRHPESIEDLRMLYNKKERKILRKQQTYKAFREKLGACH
KALELR---WSKFQRNATLLKRQLTWQYDLYHLHIHIIFNGHLGKKGISGHIKVCYEEKTLSIEV-------KMPQDASS
SSVRDTRGLSGGERSFSTLCFALALHEMTEAPFRAMDEFDVFMDAVSRKISLDAVVDFALAQG-SQWIFITPHDIRRMDH
ALAKHTNKFVSAQFCNLSFKSVSMVKQDER--VKKQQMAAPRS-------------------

>PtSMC  (0 aa)
-------------------------------------------------MDDSRVFGDSNIP--------TTF---RSGV
------------------------------GTISRIRLENFMCHDNL-QIELDQWVNFVTGRNGSGKSAILTALCIAFGC
RAKGTQRAATLKDFIKTGCSYAVVEVEVRNRGEESFKPDIYGDSIIIERRIN-QSSSTTVLKDHQGRKVASRREDLRELI
EHFNIDVENPCVIMSQDKSREFLHSGNEKDKFKFFFKATLLQQVNDLLLSINEQLKSANALVDELEASIKPIEKELTELQ
GKIKNMEHLEEMSQQAQQLKKKLAWSWV-------YSVDKELQEQMVKLGKLKERIPTCQARIDHELMKVEELRKTFIEK
KAQTAHMVERAKEVRNKQDELRNTVSLATKKKLELENEHNRRTNQIHSMVKRVKLLEQQARDIHEQQVKNTQAEECEIEE
KLKE---LQDMIDAADFTLSRLKEEESTLLESVSKGMDEIRKI----TEEIEEYGKKEQEIRAYIRELQLNKTNKVTAFG
GDRVIQLLRTIERHHQR--FGSPPIGPIGAHVTLANG-DRWAPAVENAVGKLLNAFIVTDHRDSLLLRGCARE---ANYN
-NLQIIIYDFSRPRLTIPSHMLPQTNHPTTFSVIRSDNDTILNVLVDMGSAERQVLVEDYDAGKAVAFEKQ-ISNLKEVY
TID------GYKMFSRGSVQTVLPPNKKLRAGRLCGSFDDQIRNLDQSKSNVQKEADQCRKRKRDSEASLQHLQHGLKIM
KEKCRNAERDLVSKKLGLQDAKNSYASATSSQAAASTVDELQQEIS---------SIQEEIQEKKMQLESLQVRINEADS
KARDLELTFEDLRESVKEEINAIEKAESELVKIEKDLQFAEAEKARYEGVMT--TRVLPDIEMAEAQYRELEENRKESCR
KASIICPES-EIEALGGCDGSTPEQLSVHLNKLNQRLQNECQQHSDSIDDLRMFYQKKERKILRKRQTYRAFREKLKTCE
EALNLR---WSKFQRNASDLKRQLTWN-----------FNGHLGEKGISGSIKISYEEKTLKVEV-------KMPQDASC
SSVRDTRGLSGGERSFSTLCFALALHQMTEASFRAMDEFDVFMDAVSRKISLDTLVKFALAQG-SQWIFITPHDI-----
----------------------SGVKHHER--IKKQQLAAPRS-------------------

>VvSMC  (0 aa)
--------------------------------------------------------------------------------
-----------------------------------------MCHSSL-QIELGEWLNFVTGQNGSGKSAILTALCVAFGS
RAKETQRATTLKEFIKTGCSYAVIQVEIKNEGEDAFKPEIYGDVIIVERRIS-VSTSSTVLKDHQGKRVASRKEDLHELV
EHFNIDVENPCVIMSQDKSREFLHSGNDKDKFKFFFKATLLQQVNDLLVNIGTRLDSANTLVEELEKSIEPILKELNELQ
VKIRNMEHVEEISQQVQQLKKKLAWSWV-------YDVDRQLQEQSAKIEKLKDRIPTCQARIDRQLGKMEELRECLTKK
KTQIACMMEKTTEVRRMKEDLQQRLSLATKERLELEEEHCRKTNKIQKMVNLVRRLDQQVHEVHEQDLKNTQAEESEIKE
MLKG---LQDELDTTNLILSRLKEEESALSASLSIKMDEIRKI----SDEIDDYERKHRENYSYICELQQHQTNKVTAFG
GDRVIQLLRAIERHHQR--FKRPPIGPIGAHLTLVNG-DIWAIAVEIAIGKMLNAFIVTDHKDSLLLRGCARE---ANYN
-HLQIIIYDFSRPRLNIPYHMLPQTQHPTLISALHSDNPTVMNVLVDMGNAERQVLVRDYEVGKTVAFDQR-IPNLKEVY
TSD------GYRMFSRGSVQTILPPNKKARTGRLCSSFDSQIKDLERYALDIQEHGQEVKRKKRNAEEELQDLQDKLQSI
KRRRLNAERDVMSKKLRLQDVKNSYV-AESNPAPASSVDELHHEIS---------KVQAEIREKEILLEDFQLRMSKADA
KANDLKLSFENLCESAKVEIDAYEAAENELVVIEQELCSAETEKTHYEGIMN--NKVLPDIKEAETQYQELEHNRKESCR
KASIICPES-EIEALGGCK-STPEQLSAQLNRLNQRLQSESQRYAEPIEDLRMIYDKKERRILRKQQTYEAFREKLNACK
EALDLR---WSKFQRNATLLKRQLTWQ-----------FNAHLRKKGISGHIKVSYEEKTLSVEV-------KMPQDASN
NIVRDTRGLSGGERSFSTLCFALALHEMTESPFRAMDEFDVFMDAVSRKISLDTLVNFALAQG-SQWIFITPHDI-----
----------------------SMVKQGER--IKKQQMAAPRS-------------------
